# Supplementary material for: A hyperspectral vessel image registration method for blood oxygenation mapping
Source: PLoS One. 2017 Jun 1;12(6):e0178499. doi: 10.1371/journal.pone.0178499 (PMC5453521; doi:10.1371/journal.pone.0178499)
Supplement: S2 Text — (TXT) [file pone.0178499.s002.txt]

Column 1: Band Number
Column 2: Spectra1
Column 3: Spectra2
Column 4: Spectra3
Column 5: Spectra4
Column 6: Spectra5
Column 7: Spectra6
Column 8: Spectra7
Column 9: Spectra8
Column 10: Spectra9
Column 11: Spectra10
Column 12: Spectra11
Column 13: Spectra12
Column 14: Spectra13
Column 15: Spectra14
Column 16: Spectra15
Column 17: Spectra16
Column 18: Spectra17
Column 19: Spectra18
Column 20: Spectra19
Column 21: Spectra20
Column 22: Spectra21
Column 23: Spectra22
Column 24: Spectra23
Column 25: Spectra24
Column 26: Spectra25
Column 27: Spectra26
Column 28: Spectra27
Column 29: Spectra28
Column 30: Spectra29
Column 31: Spectra30
Column 32: Spectra31
Column 33: Spectra32
Column 34: Spectra33
Column 35: Spectra34
Column 36: Spectra35
Column 37: Spectra36
   1.000000   26.000000   24.000000   18.000000   26.000000   26.000000   23.000000   20.000000   18.000000   14.000000   18.000000   25.000000   25.000000   21.000000   24.000000   24.000000   14.000000   13.000000   13.000000   14.000000   12.000000   14.000000   12.000000   11.000000   12.000000   14.000000   19.000000   19.000000   18.000000   19.000000   14.000000   12.000000   11.000000   20.000000   15.000000   15.000000   15.000000
   2.000000   28.000000   25.000000   21.000000   27.000000   26.000000   24.000000   23.000000   21.000000   17.000000   22.000000   25.000000   27.000000   21.000000   25.000000   27.000000   16.000000   17.000000   14.000000   14.000000   13.000000   15.000000   14.000000   13.000000   13.000000   16.000000   22.000000   21.000000   21.000000   20.000000   16.000000   15.000000   11.000000   20.000000   16.000000   16.000000   15.000000
   3.000000   30.000000   25.000000   21.000000   28.000000   27.000000   25.000000   21.000000   19.000000   14.000000   18.000000   25.000000   28.000000   22.000000   27.000000   28.000000   14.000000   16.000000   13.000000   14.000000   12.000000   13.000000   12.000000   13.000000   13.000000   15.000000   24.000000   16.000000   18.000000   18.000000   16.000000   14.000000   15.000000   19.000000   20.000000   15.000000   16.000000
   4.000000   28.000000   24.000000   20.000000   28.000000   31.000000   25.000000   20.000000   18.000000   15.000000   17.000000   24.000000   27.000000   22.000000   26.000000   26.000000   16.000000   13.000000   15.000000   14.000000   14.000000   14.000000   13.000000   14.000000   14.000000   17.000000   21.000000   18.000000   17.000000   18.000000   19.000000   13.000000   15.000000   22.000000   21.000000   15.000000   16.000000
   5.000000   32.000000   26.000000   22.000000   29.000000   31.000000   27.000000   20.000000   19.000000   13.000000   18.000000   29.000000   31.000000   24.000000   28.000000   28.000000   16.000000   14.000000   15.000000   14.000000   16.000000   15.000000   14.000000   15.000000   15.000000   16.000000   23.000000   20.000000   20.000000   20.000000   17.000000   14.000000   14.000000   24.000000   22.000000   15.000000   16.000000
   6.000000   33.000000   31.000000   23.000000   31.000000   34.000000   31.000000   24.000000   23.000000   16.000000   21.000000   29.000000   34.000000   27.000000   30.000000   31.000000   15.000000   18.000000   15.000000   15.000000   12.000000   15.000000   14.000000   14.000000   15.000000   16.000000   24.000000   21.000000   20.000000   21.000000   17.000000   15.000000   16.000000   25.000000   20.000000   15.000000   17.000000
   7.000000   38.000000   33.000000   27.000000   38.000000   41.000000   31.000000   28.000000   24.000000   19.000000   25.000000   35.000000   36.000000   30.000000   34.000000   35.000000   18.000000   20.000000   17.000000   15.000000   15.000000   16.000000   14.000000   15.000000   17.000000   22.000000   30.000000   22.000000   26.000000   22.000000   19.000000   18.000000   15.000000   28.000000   23.000000   17.000000   19.000000
   8.000000   44.000000   36.000000   28.000000   44.000000   49.000000   33.000000   28.000000   24.000000   21.000000   22.000000   34.000000   42.000000   32.000000   41.000000   40.000000   19.000000   19.000000   21.000000   16.000000   17.000000   16.000000   16.000000   17.000000   15.000000   21.000000   30.000000   27.000000   28.000000   27.000000   21.000000   17.000000   15.000000   32.000000   26.000000   18.000000   19.000000
   9.000000   39.000000   30.000000   22.000000   31.000000   35.000000   24.000000   20.000000   18.000000   16.000000   20.000000   23.000000   27.000000   27.000000   31.000000   28.000000   21.000000   19.000000   42.000000   26.000000   22.000000   21.000000   21.000000   19.000000   17.000000   17.000000   26.000000   24.000000   26.000000   27.000000   39.000000   21.000000   18.000000   68.000000   64.000000   18.000000   19.000000
  10.000000   41.000000   27.000000   22.000000   29.000000   34.000000   25.000000   22.000000   19.000000   18.000000   21.000000   22.000000   27.000000   29.000000   31.000000   31.000000   27.000000   21.000000   59.000000   34.000000   27.000000   22.000000   26.000000   25.000000   22.000000   19.000000   24.000000   24.000000   26.000000   26.000000   52.000000   26.000000   23.000000   91.000000   89.000000   20.000000   21.000000
  11.000000   54.000000   38.000000   30.000000   40.000000   43.000000   31.000000   25.000000   22.000000   21.000000   22.000000   29.000000   35.000000   33.000000   41.000000   39.000000   26.000000   25.000000   57.000000   31.000000   30.000000   24.000000   26.000000   26.000000   21.000000   23.000000   33.000000   33.000000   30.000000   36.000000   53.000000   27.000000   27.000000   90.000000   93.000000   25.000000   23.000000
  12.000000   59.000000   42.000000   36.000000   46.000000   47.000000   33.000000   29.000000   28.000000   24.000000   28.000000   33.000000   43.000000   40.000000   46.000000   47.000000   31.000000   28.000000   65.000000   35.000000   35.000000   28.000000   33.000000   30.000000   25.000000   25.000000   39.000000   41.000000   40.000000   39.000000   60.000000   29.000000   33.000000  107.000000  102.000000   29.000000   25.000000
  13.000000   79.000000   53.000000   44.000000   58.000000   71.000000   42.000000   37.000000   34.000000   31.000000   31.000000   44.000000   56.000000   48.000000   55.000000   56.000000   33.000000   31.000000   71.000000   39.000000   38.000000   30.000000   37.000000   34.000000   29.000000   30.000000   42.000000   43.000000   44.000000   43.000000   69.000000   38.000000   37.000000  124.000000  117.000000   32.000000   34.000000
  14.000000  100.000000   64.000000   54.000000   82.000000   94.000000   54.000000   48.000000   40.000000   35.000000   41.000000   56.000000   70.000000   61.000000   69.000000   71.000000   38.000000   36.000000   67.000000   40.000000   41.000000   34.000000   39.000000   41.000000   32.000000   35.000000   56.000000   52.000000   56.000000   53.000000   69.000000   44.000000   43.000000  128.000000  125.000000   37.000000   33.000000
  15.000000  122.000000   87.000000   70.000000  111.000000  129.000000   84.000000   68.000000   59.000000   43.000000   61.000000   80.000000  100.000000   78.000000   93.000000   97.000000   45.000000   47.000000   63.000000   44.000000   45.000000   37.000000   43.000000   44.000000   38.000000   45.000000   73.000000   67.000000   68.000000   66.000000   69.000000   45.000000   45.000000  118.000000  112.000000   44.000000   44.000000
  16.000000  140.000000  100.000000   83.000000  127.000000  145.000000   96.000000   74.000000   69.000000   50.000000   66.000000   98.000000  119.000000   86.000000  111.000000  108.000000   49.000000   52.000000   68.000000   50.000000   47.000000   45.000000   48.000000   48.000000   42.000000   51.000000   83.000000   77.000000   78.000000   78.000000   74.000000   52.000000   53.000000  120.000000  114.000000   49.000000   53.000000
  17.000000  153.000000  108.000000   83.000000  139.000000  160.000000   96.000000   76.000000   69.000000   58.000000   71.000000  103.000000  132.000000   94.000000  116.000000  113.000000   55.000000   56.000000   84.000000   61.000000   60.000000   52.000000   57.000000   58.000000   49.000000   54.000000   86.000000   88.000000   91.000000   86.000000   92.000000   59.000000   59.000000  152.000000  138.000000   58.000000   57.000000
  18.000000  175.000000  140.000000  113.000000  165.000000  185.000000  132.000000  108.000000   89.000000   74.000000   97.000000  131.000000  164.000000  114.000000  149.000000  144.000000   73.000000   74.000000   86.000000   69.000000   72.000000   63.000000   66.000000   67.000000   63.000000   74.000000  113.000000  115.000000  112.000000  111.000000   95.000000   73.000000   71.000000  143.000000  124.000000   73.000000   74.000000
  19.000000  213.000000  169.000000  137.000000  208.000000  211.000000  172.000000  141.000000  126.000000   98.000000  122.000000  178.000000  198.000000  152.000000  185.000000  181.000000   91.000000  100.000000   99.000000   86.000000   90.000000   84.000000   84.000000   87.000000   80.000000   97.000000  144.000000  141.000000  139.000000  140.000000  108.000000   90.000000   89.000000  155.000000  133.000000   94.000000   97.000000
  20.000000  252.000000  219.000000  173.000000  245.000000  255.000000  220.000000  185.000000  165.000000  134.000000  166.000000  229.000000  236.000000  195.000000  227.000000  221.000000  125.000000  132.000000  126.000000  117.000000  117.000000  119.000000  113.000000  112.000000  108.000000  132.000000  183.000000  173.000000  175.000000  176.000000  140.000000  117.000000  118.000000  180.000000  157.000000  127.000000  134.000000
  21.000000  300.000000  265.000000  218.000000  298.000000  295.000000  260.000000  218.000000  205.000000  173.000000  211.000000  275.000000  274.000000  228.000000  261.000000  266.000000  162.000000  170.000000  169.000000  156.000000  157.000000  158.000000  157.000000  151.000000  149.000000  167.000000  224.000000  226.000000  226.000000  228.000000  187.000000  160.000000  162.000000  227.000000  205.000000  165.000000  169.000000
  22.000000  358.000000  313.000000  267.000000  346.000000  360.000000  309.000000  272.000000  265.000000  222.000000  267.000000  328.000000  331.000000  282.000000  324.000000  323.000000  209.000000  219.000000  222.000000  209.000000  208.000000  212.000000  204.000000  203.000000  198.000000  220.000000  271.000000  279.000000  284.000000  283.000000  233.000000  212.000000  213.000000  290.000000  259.000000  216.000000  220.000000
  23.000000  417.000000  375.000000  325.000000  418.000000  416.000000  385.000000  334.000000  323.000000  291.000000  323.000000  388.000000  404.000000  348.000000  392.000000  385.000000  271.000000  283.000000  279.000000  268.000000  263.000000  263.000000  267.000000  263.000000  258.000000  284.000000  343.000000  343.000000  348.000000  343.000000  302.000000  268.000000  270.000000  354.000000  326.000000  275.000000  284.000000
  24.000000  502.000000  449.000000  394.000000  488.000000  497.000000  452.000000  401.000000  398.000000  354.000000  389.000000  463.000000  474.000000  425.000000  461.000000  456.000000  340.000000  338.000000  345.000000  333.000000  330.000000  341.000000  331.000000  331.000000  319.000000  354.000000  420.000000  419.000000  417.000000  410.000000  366.000000  346.000000  341.000000  420.000000  376.000000  343.000000  346.000000
  25.000000  564.000000  507.000000  453.000000  553.000000  559.000000  517.000000  469.000000  456.000000  413.000000  460.000000  526.000000  533.000000  479.000000  525.000000  521.000000  404.000000  401.000000  408.000000  398.000000  399.000000  403.000000  395.000000  399.000000  388.000000  419.000000  477.000000  478.000000  470.000000  475.000000  437.000000  401.000000  400.000000  482.000000  463.000000  396.000000  405.000000
  26.000000  638.000000  583.000000  528.000000  615.000000  626.000000  593.000000  549.000000  523.000000  481.000000  523.000000  609.000000  607.000000  551.000000  609.000000  609.000000  467.000000  469.000000  465.000000  462.000000  463.000000  464.000000  466.000000  467.000000  450.000000  487.000000  556.000000  547.000000  546.000000  551.000000  496.000000  460.000000  472.000000  555.000000  515.000000  465.000000  472.000000
  27.000000  698.000000  658.000000  595.000000  695.000000  696.000000  655.000000  628.000000  594.000000  546.000000  601.000000  665.000000  675.000000  626.000000  675.000000  674.000000  520.000000  533.000000  526.000000  527.000000  524.000000  527.000000  524.000000  521.000000  515.000000  560.000000  616.000000  620.000000  623.000000  619.000000  562.000000  528.000000  529.000000  596.000000  578.000000  514.000000  539.000000
  28.000000  747.000000  690.000000  614.000000  733.000000  740.000000  696.000000  648.000000  628.000000  574.000000  630.000000  699.000000  707.000000  650.000000  711.000000  697.000000  557.000000  560.000000  571.000000  558.000000  574.000000  561.000000  560.000000  565.000000  548.000000  584.000000  653.000000  659.000000  659.000000  659.000000  609.000000  570.000000  566.000000  656.000000  625.000000  557.000000  556.000000
  29.000000  777.000000  694.000000  636.000000  762.000000  762.000000  716.000000  661.000000  648.000000  603.000000  654.000000  716.000000  733.000000  666.000000  728.000000  729.000000  591.000000  595.000000  607.000000  588.000000  598.000000  589.000000  596.000000  597.000000  575.000000  618.000000  676.000000  688.000000  682.000000  679.000000  644.000000  607.000000  597.000000  705.000000  662.000000  585.000000  595.000000
  30.000000  804.000000  745.000000  660.000000  791.000000  794.000000  746.000000  703.000000  683.000000  632.000000  676.000000  763.000000  766.000000  699.000000  771.000000  762.000000  614.000000  617.000000  626.000000  625.000000  636.000000  625.000000  628.000000  627.000000  613.000000  651.000000  713.000000  713.000000  716.000000  710.000000  673.000000  634.000000  642.000000  720.000000  677.000000  609.000000  627.000000
  31.000000  831.000000  772.000000  701.000000  805.000000  811.000000  774.000000  725.000000  714.000000  659.000000  703.000000  787.000000  781.000000  719.000000  790.000000  783.000000  645.000000  647.000000  651.000000  637.000000  647.000000  637.000000  643.000000  646.000000  634.000000  668.000000  734.000000  733.000000  728.000000  727.000000  693.000000  661.000000  661.000000  732.000000  696.000000  640.000000  644.000000
  32.000000  828.000000  784.000000  703.000000  811.000000  810.000000  783.000000  736.000000  719.000000  675.000000  717.000000  786.000000  777.000000  735.000000  799.000000  791.000000  658.000000  653.000000  670.000000  651.000000  663.000000  657.000000  661.000000  653.000000  650.000000  685.000000  740.000000  737.000000  728.000000  744.000000  700.000000  673.000000  670.000000  744.000000  702.000000  654.000000  663.000000
  33.000000  830.000000  792.000000  724.000000  809.000000  814.000000  793.000000  744.000000  730.000000  683.000000  734.000000  792.000000  797.000000  744.000000  803.000000  806.000000  665.000000  663.000000  667.000000  664.000000  674.000000  681.000000  678.000000  671.000000  668.000000  702.000000  763.000000  751.000000  750.000000  750.000000  697.000000  675.000000  679.000000  737.000000  701.000000  664.000000  676.000000
  34.000000  850.000000  800.000000  731.000000  830.000000  828.000000  793.000000  762.000000  746.000000  711.000000  743.000000  810.000000  807.000000  760.000000  819.000000  813.000000  679.000000  684.000000  681.000000  676.000000  690.000000  686.000000  689.000000  686.000000  676.000000  710.000000  771.000000  761.000000  763.000000  765.000000  723.000000  695.000000  696.000000  758.000000  718.000000  678.000000  692.000000
  35.000000  799.000000  734.000000  707.000000  787.000000  802.000000  735.000000  727.000000  722.000000  720.000000  715.000000  747.000000  757.000000  720.000000  740.000000  756.000000  703.000000  712.000000  820.000000  737.000000  751.000000  728.000000  743.000000  724.000000  690.000000  711.000000  758.000000  757.000000  756.000000  758.000000  826.000000  734.000000  724.000000  907.000000  895.000000  696.000000  701.000000
  36.000000  842.000000  768.000000  731.000000  825.000000  853.000000  780.000000  759.000000  751.000000  744.000000  745.000000  789.000000  802.000000  753.000000  783.000000  806.000000  725.000000  727.000000  812.000000  754.000000  762.000000  751.000000  761.000000  745.000000  715.000000  753.000000  803.000000  783.000000  792.000000  792.000000  839.000000  758.000000  756.000000  913.000000  894.000000  714.000000  733.000000
  37.000000  844.000000  771.000000  742.000000  826.000000  854.000000  775.000000  766.000000  756.000000  759.000000  754.000000  790.000000  804.000000  765.000000  779.000000  794.000000  755.000000  742.000000  876.000000  786.000000  797.000000  761.000000  789.000000  764.000000  739.000000  768.000000  807.000000  787.000000  793.000000  793.000000  879.000000  784.000000  778.000000  958.000000  938.000000  740.000000  746.000000
  38.000000  897.000000  812.000000  763.000000  875.000000  902.000000  817.000000  802.000000  780.000000  774.000000  788.000000  837.000000  843.000000  789.000000  836.000000  854.000000  772.000000  733.000000  839.000000  780.000000  798.000000  785.000000  795.000000  792.000000  776.000000  786.000000  835.000000  820.000000  818.000000  809.000000  883.000000  797.000000  794.000000  955.000000  954.000000  741.000000  768.000000
  39.000000  919.000000  837.000000  774.000000  906.000000  926.000000  861.000000  826.000000  810.000000  793.000000  803.000000  866.000000  882.000000  822.000000  860.000000  882.000000  788.000000  759.000000  826.000000  799.000000  818.000000  794.000000  809.000000  809.000000  781.000000  822.000000  857.000000  842.000000  839.000000  838.000000  882.000000  819.000000  825.000000  954.000000  946.000000  752.000000  789.000000
  40.000000  938.000000  860.000000  812.000000  933.000000  945.000000  881.000000  853.000000  831.000000  813.000000  835.000000  891.000000  904.000000  819.000000  885.000000  899.000000  798.000000  786.000000  851.000000  809.000000  826.000000  818.000000  828.000000  821.000000  793.000000  825.000000  879.000000  861.000000  856.000000  861.000000  893.000000  847.000000  835.000000  965.000000  938.000000  773.000000  803.000000
  41.000000  979.000000  898.000000  844.000000  958.000000  963.000000  923.000000  891.000000  854.000000  834.000000  856.000000  915.000000  930.000000  878.000000  932.000000  943.000000  813.000000  803.000000  828.000000  814.000000  825.000000  828.000000  821.000000  835.000000  818.000000  846.000000  895.000000  883.000000  877.000000  886.000000  879.000000  843.000000  843.000000  931.000000  900.000000  794.000000  815.000000
  42.000000  971.000000  912.000000  838.000000  951.000000  940.000000  910.000000  885.000000  868.000000  813.000000  866.000000  919.000000  923.000000  884.000000  930.000000  942.000000  802.000000  788.000000  815.000000  806.000000  820.000000  803.000000  817.000000  827.000000  821.000000  845.000000  888.000000  886.000000  878.000000  882.000000  870.000000  842.000000  837.000000  902.000000  866.000000  795.000000  806.000000
  43.000000  924.000000  884.000000  822.000000  906.000000  897.000000  879.000000  855.000000  836.000000  790.000000  824.000000  884.000000  896.000000  842.000000  899.000000  908.000000  777.000000  777.000000  789.000000  770.000000  795.000000  790.000000  795.000000  802.000000  794.000000  813.000000  853.000000  853.000000  849.000000  847.000000  826.000000  810.000000  801.000000  856.000000  827.000000  780.000000  793.000000
  44.000000  861.000000  814.000000  752.000000  841.000000  841.000000  804.000000  797.000000  771.000000  741.000000  766.000000  824.000000  827.000000  782.000000  832.000000  839.000000  733.000000  734.000000  742.000000  742.000000  755.000000  740.000000  753.000000  754.000000  745.000000  774.000000  811.000000  791.000000  794.000000  795.000000  792.000000  763.000000  768.000000  823.000000  789.000000  722.000000  738.000000
  45.000000  812.000000  757.000000  724.000000  788.000000  792.000000  778.000000  750.000000  740.000000  715.000000  739.000000  786.000000  792.000000  748.000000  784.000000  798.000000  698.000000  698.000000  713.000000  712.000000  725.000000  705.000000  717.000000  720.000000  725.000000  739.000000  773.000000  754.000000  761.000000  755.000000  745.000000  731.000000  731.000000  784.000000  741.000000  688.000000  704.000000
  46.000000  763.000000  725.000000  675.000000  747.000000  747.000000  726.000000  713.000000  684.000000  668.000000  685.000000  730.000000  736.000000  706.000000  745.000000  741.000000  660.000000  651.000000  681.000000  676.000000  680.000000  672.000000  685.000000  679.000000  668.000000  700.000000  728.000000  715.000000  705.000000  709.000000  710.000000  692.000000  696.000000  737.000000  708.000000  652.000000  665.000000
  47.000000  726.000000  685.000000  642.000000  691.000000  703.000000  682.000000  664.000000  647.000000  639.000000  657.000000  683.000000  687.000000  661.000000  704.000000  693.000000  617.000000  627.000000  636.000000  634.000000  640.000000  647.000000  642.000000  653.000000  641.000000  657.000000  678.000000  669.000000  670.000000  677.000000  671.000000  661.000000  658.000000  699.000000  664.000000  615.000000  623.000000
  48.000000  691.000000  661.000000  619.000000  687.000000  678.000000  665.000000  639.000000  631.000000  620.000000  624.000000  663.000000  663.000000  637.000000  679.000000  684.000000  606.000000  596.000000  619.000000  622.000000  631.000000  626.000000  627.000000  629.000000  617.000000  639.000000  667.000000  649.000000  649.000000  649.000000  669.000000  638.000000  632.000000  675.000000  650.000000  591.000000  613.000000
  49.000000  681.000000  648.000000  605.000000  656.000000  657.000000  649.000000  627.000000  624.000000  605.000000  621.000000  654.000000  652.000000  621.000000  666.000000  667.000000  589.000000  583.000000  603.000000  591.000000  612.000000  607.000000  608.000000  604.000000  617.000000  631.000000  644.000000  635.000000  644.000000  635.000000  636.000000  626.000000  631.000000  664.000000  624.000000  586.000000  589.000000
  50.000000  668.000000  647.000000  600.000000  650.000000  638.000000  640.000000  616.000000  607.000000  592.000000  605.000000  634.000000  646.000000  620.000000  658.000000  658.000000  577.000000  576.000000  579.000000  588.000000  596.000000  584.000000  593.000000  599.000000  602.000000  621.000000  633.000000  621.000000  621.000000  622.000000  624.000000  605.000000  613.000000  628.000000  609.000000  560.000000  581.000000
  51.000000  677.000000  636.000000  601.000000  646.000000  639.000000  638.000000  620.000000  604.000000  589.000000  607.000000  634.000000  632.000000  624.000000  646.000000  650.000000  567.000000  574.000000  584.000000  585.000000  601.000000  591.000000  592.000000  602.000000  602.000000  612.000000  630.000000  626.000000  624.000000  623.000000  622.000000  611.000000  610.000000  623.000000  592.000000  564.000000  587.000000
  52.000000  684.000000  654.000000  611.000000  664.000000  650.000000  657.000000  638.000000  623.000000  598.000000  626.000000  649.000000  651.000000  632.000000  667.000000  668.000000  586.000000  582.000000  600.000000  606.000000  614.000000  598.000000  611.000000  618.000000  622.000000  636.000000  646.000000  629.000000  636.000000  636.000000  639.000000  626.000000  630.000000  637.000000  614.000000  576.000000  598.000000
  53.000000  702.000000  670.000000  619.000000  682.000000  669.000000  658.000000  649.000000  644.000000  618.000000  639.000000  664.000000  670.000000  647.000000  681.000000  676.000000  607.000000  606.000000  606.000000  631.000000  644.000000  629.000000  634.000000  647.000000  628.000000  659.000000  660.000000  663.000000  653.000000  655.000000  661.000000  643.000000  643.000000  662.000000  636.000000  602.000000  622.000000
  54.000000  704.000000  665.000000  623.000000  688.000000  663.000000  669.000000  649.000000  636.000000  622.000000  641.000000  660.000000  670.000000  651.000000  694.000000  672.000000  616.000000  610.000000  626.000000  632.000000  645.000000  631.000000  632.000000  644.000000  641.000000  652.000000  662.000000  673.000000  654.000000  656.000000  675.000000  667.000000  661.000000  675.000000  647.000000  600.000000  622.000000
  55.000000  709.000000  696.000000  652.000000  686.000000  672.000000  686.000000  671.000000  650.000000  642.000000  656.000000  672.000000  674.000000  666.000000  694.000000  690.000000  621.000000  620.000000  625.000000  638.000000  656.000000  646.000000  648.000000  653.000000  654.000000  670.000000  683.000000  680.000000  682.000000  673.000000  674.000000  677.000000  672.000000  670.000000  655.000000  613.000000  624.000000
  56.000000  717.000000  680.000000  636.000000  704.000000  682.000000  690.000000  673.000000  651.000000  642.000000  649.000000  689.000000  679.000000  652.000000  703.000000  683.000000  627.000000  617.000000  639.000000  649.000000  669.000000  651.000000  660.000000  669.000000  654.000000  678.000000  686.000000  681.000000  686.000000  681.000000  688.000000  675.000000  683.000000  696.000000  666.000000  613.000000  642.000000
  57.000000  723.000000  673.000000  637.000000  703.000000  686.000000  687.000000  663.000000  651.000000  632.000000  651.000000  680.000000  681.000000  648.000000  694.000000  684.000000  612.000000  613.000000  627.000000  646.000000  669.000000  640.000000  656.000000  665.000000  651.000000  672.000000  684.000000  667.000000  671.000000  669.000000  680.000000  676.000000  677.000000  681.000000  658.000000  607.000000  627.000000
  58.000000  715.000000  676.000000  637.000000  690.000000  670.000000  675.000000  664.000000  647.000000  624.000000  650.000000  665.000000  690.000000  653.000000  694.000000  685.000000  591.000000  592.000000  606.000000  621.000000  650.000000  632.000000  639.000000  651.000000  636.000000  655.000000  671.000000  666.000000  671.000000  666.000000  666.000000  662.000000  657.000000  663.000000  638.000000  590.000000  610.000000
  59.000000  689.000000  645.000000  597.000000  668.000000  642.000000  650.000000  629.000000  617.000000  593.000000  619.000000  645.000000  650.000000  618.000000  666.000000  651.000000  569.000000  571.000000  592.000000  597.000000  613.000000  604.000000  614.000000  623.000000  608.000000  629.000000  647.000000  630.000000  633.000000  635.000000  647.000000  640.000000  633.000000  659.000000  616.000000  573.000000  590.000000
  60.000000  647.000000  612.000000  569.000000  626.000000  606.000000  613.000000  595.000000  570.000000  565.000000  585.000000  618.000000  611.000000  592.000000  623.000000  612.000000  541.000000  535.000000  566.000000  573.000000  590.000000  578.000000  593.000000  589.000000  583.000000  600.000000  605.000000  597.000000  599.000000  601.000000  617.000000  603.000000  607.000000  599.000000  579.000000  548.000000  554.000000
