# Supplementary material for: A hyperspectral vessel image registration method for blood oxygenation mapping
Source: PLoS One. 2017 Jun 1;12(6):e0178499. doi: 10.1371/journal.pone.0178499 (PMC5453521; doi:10.1371/journal.pone.0178499)
Supplement: S3 Text — (TXT) [file pone.0178499.s003.txt]

Column 1: Band Number
Column 2: Spectra1
Column 3: Spectra2
Column 4: Spectra3
Column 5: Spectra4
Column 6: Spectra5
Column 7: Spectra6
Column 8: Spectra7
Column 9: Spectra8
Column 10: Spectra9
Column 11: Spectra10
Column 12: Spectra11
Column 13: Spectra12
Column 14: Spectra13
Column 15: Spectra14
Column 16: Spectra15
Column 17: Spectra16
Column 18: Spectra17
Column 19: Spectra18
Column 20: Spectra19
Column 21: Spectra20
Column 22: Spectra21
Column 23: Spectra22
Column 24: Spectra23
Column 25: Spectra24
Column 26: Spectra25
Column 27: Spectra26
Column 28: Spectra27
Column 29: Spectra28
Column 30: Spectra29
Column 31: Spectra30
Column 32: Spectra31
Column 33: Spectra32
Column 34: Spectra33
Column 35: Spectra34
Column 36: Spectra35
Column 37: Spectra36
   1.000000    17.000000    25.000000    19.000000    19.000000    21.000000    20.000000    21.000000    20.000000    22.000000    23.000000    19.000000    20.000000    25.000000    20.000000    19.000000    25.000000    15.000000    19.000000    21.000000    18.000000    17.000000    25.000000    19.000000    17.000000    14.000000    13.000000    18.000000    14.000000    14.000000    11.000000    13.000000    15.000000    18.000000    18.000000    33.000000    41.000000
   2.000000    23.000000    27.000000    23.000000    24.000000    19.000000    23.000000    23.000000    21.000000    23.000000    22.000000    21.000000    25.000000    25.000000    23.000000    22.000000    22.000000    18.000000    23.000000    20.000000    16.000000    14.000000    25.000000    25.000000    15.000000    19.000000    19.000000    16.000000    17.000000    13.000000    16.000000    12.000000    12.000000    16.000000    20.000000    36.000000    43.000000
   3.000000    21.000000    26.000000    26.000000    19.000000    22.000000    19.000000    22.000000    19.000000    23.000000    19.000000    21.000000    25.000000    22.000000    23.000000    22.000000    19.000000    20.000000    20.000000    22.000000    18.000000    15.000000    22.000000    23.000000    16.000000    19.000000    16.000000    16.000000    20.000000    14.000000    18.000000    15.000000    14.000000    11.000000    20.000000    36.000000    44.000000
   4.000000    27.000000    30.000000    27.000000    19.000000    23.000000    21.000000    21.000000    26.000000    27.000000    19.000000    23.000000    19.000000    25.000000    24.000000    22.000000    21.000000    22.000000    20.000000    22.000000    18.000000    18.000000    26.000000    27.000000    18.000000    19.000000    16.000000    16.000000    23.000000    17.000000    16.000000    15.000000    17.000000    14.000000    25.000000    43.000000    51.000000
   5.000000    25.000000    34.000000    25.000000    28.000000    23.000000    32.000000    22.000000    25.000000    27.000000    22.000000    24.000000    22.000000    25.000000    21.000000    21.000000    17.000000    22.000000    19.000000    22.000000    20.000000    19.000000    30.000000    25.000000    21.000000    22.000000    18.000000    17.000000    15.000000    14.000000    19.000000    19.000000    18.000000    22.000000    25.000000    43.000000    49.000000
   6.000000    31.000000    38.000000    26.000000    34.000000    28.000000    32.000000    23.000000    25.000000    27.000000    26.000000    26.000000    30.000000    30.000000    24.000000    28.000000    23.000000    26.000000    22.000000    23.000000    22.000000    23.000000    38.000000    37.000000    23.000000    26.000000    24.000000    22.000000    24.000000    19.000000    20.000000    22.000000    24.000000    23.000000    33.000000    44.000000    56.000000
   7.000000    31.000000    44.000000    39.000000    40.000000    34.000000    38.000000    29.000000    29.000000    28.000000    26.000000    31.000000    33.000000    30.000000    28.000000    34.000000    30.000000    25.000000    22.000000    27.000000    24.000000    25.000000    42.000000    37.000000    26.000000    26.000000    24.000000    27.000000    24.000000    26.000000    27.000000    26.000000    24.000000    24.000000    38.000000    59.000000    65.000000
   8.000000    38.000000    46.000000    42.000000    50.000000    40.000000    41.000000    32.000000    35.000000    36.000000    32.000000    36.000000    37.000000    38.000000    33.000000    29.000000    35.000000    40.000000    33.000000    30.000000    28.000000    30.000000    46.000000    47.000000    26.000000    30.000000    30.000000    23.000000    32.000000    32.000000    24.000000    30.000000    28.000000    32.000000    39.000000    64.000000    68.000000
   9.000000    38.000000    46.000000    42.000000    47.000000    40.000000    39.000000    36.000000    40.000000    36.000000    39.000000    40.000000    42.000000    38.000000    36.000000    35.000000    38.000000    41.000000    34.000000    36.000000    30.000000    33.000000    42.000000    46.000000    28.000000    30.000000    29.000000    34.000000    33.000000    27.000000    31.000000    33.000000    35.000000    29.000000    41.000000    66.000000    82.000000
  10.000000    40.000000    52.000000    46.000000    43.000000    44.000000    39.000000    40.000000    45.000000    47.000000    44.000000    39.000000    46.000000    43.000000    40.000000    52.000000    44.000000    44.000000    46.000000    41.000000    41.000000    34.000000    46.000000    43.000000    28.000000    36.000000    32.000000    32.000000    33.000000    28.000000    29.000000    39.000000    33.000000    29.000000    42.000000    89.000000    89.000000
  11.000000    49.000000    54.000000    54.000000    45.000000    46.000000    52.000000    48.000000    51.000000    51.000000    50.000000    51.000000    51.000000    56.000000    51.000000    51.000000    53.000000    56.000000    47.000000    44.000000    40.000000    42.000000    50.000000    47.000000    36.000000    45.000000    32.000000    38.000000    41.000000    30.000000    36.000000    39.000000    34.000000    29.000000    50.000000   101.000000   107.000000
  12.000000    56.000000    62.000000    56.000000    54.000000    58.000000    51.000000    62.000000    68.000000    67.000000    59.000000    63.000000    68.000000    64.000000    65.000000    56.000000    58.000000    60.000000    59.000000    56.000000    46.000000    46.000000    54.000000    56.000000    41.000000    50.000000    39.000000    42.000000    44.000000    31.000000    38.000000    43.000000    36.000000    32.000000    63.000000   113.000000   125.000000
  13.000000    61.000000    72.000000    66.000000    65.000000    60.000000    64.000000    73.000000    70.000000    78.000000    68.000000    74.000000    78.000000    76.000000    69.000000    68.000000    68.000000    66.000000    60.000000    64.000000    58.000000    46.000000    69.000000    69.000000    41.000000    53.000000    49.000000    46.000000    60.000000    38.000000    41.000000    56.000000    51.000000    38.000000    63.000000   126.000000   142.000000
  14.000000    71.000000    81.000000    77.000000    70.000000    68.000000    70.000000    82.000000    84.000000    85.000000    89.000000    84.000000    89.000000    79.000000    78.000000    79.000000    82.000000    82.000000    74.000000    77.000000    63.000000    64.000000    78.000000    76.000000    55.000000    65.000000    52.000000    58.000000    64.000000    50.000000    55.000000    61.000000    56.000000    53.000000    75.000000   153.000000   161.000000
  15.000000    92.000000    96.000000   106.000000    97.000000    92.000000    89.000000    95.000000    94.000000   102.000000   101.000000   103.000000   103.000000   102.000000    93.000000    92.000000    89.000000    99.000000    89.000000    89.000000    84.000000    72.000000    97.000000   100.000000    63.000000    80.000000    75.000000    66.000000    77.000000    65.000000    66.000000    78.000000    73.000000    65.000000    89.000000   170.000000   189.000000
  16.000000   110.000000   119.000000   120.000000   112.000000   109.000000   107.000000   107.000000   112.000000   116.000000   121.000000   123.000000   118.000000   114.000000   113.000000   106.000000   111.000000   107.000000   109.000000   103.000000    97.000000    86.000000   120.000000   114.000000    83.000000    88.000000    91.000000    83.000000    96.000000    78.000000    79.000000    86.000000    86.000000    72.000000   109.000000   193.000000   217.000000
  17.000000   127.000000   156.000000   137.000000   137.000000   131.000000   142.000000   139.000000   141.000000   150.000000   145.000000   149.000000   146.000000   138.000000   136.000000   126.000000   128.000000   129.000000   126.000000   118.000000   115.000000   100.000000   130.000000   131.000000   103.000000   106.000000   100.000000   116.000000   109.000000   107.000000    97.000000   128.000000    96.000000    96.000000   112.000000   208.000000   238.000000
  18.000000   155.000000   168.000000   171.000000   162.000000   148.000000   153.000000   170.000000   171.000000   167.000000   166.000000   176.000000   169.000000   166.000000   156.000000   143.000000   154.000000   164.000000   151.000000   136.000000   138.000000   128.000000   155.000000   166.000000   112.000000   136.000000   120.000000   118.000000   127.000000   120.000000   126.000000   129.000000   123.000000   106.000000   162.000000   231.000000   261.000000
  19.000000   189.000000   204.000000   205.000000   208.000000   192.000000   198.000000   196.000000   212.000000   212.000000   202.000000   208.000000   201.000000   204.000000   194.000000   190.000000   185.000000   184.000000   177.000000   169.000000   177.000000   158.000000   206.000000   199.000000   151.000000   152.000000   160.000000   168.000000   168.000000   144.000000   149.000000   174.000000   153.000000   150.000000   187.000000   280.000000   300.000000
  20.000000   236.000000   252.000000   250.000000   241.000000   246.000000   234.000000   243.000000   257.000000   242.000000   250.000000   249.000000   249.000000   256.000000   247.000000   231.000000   237.000000   236.000000   228.000000   216.000000   213.000000   204.000000   250.000000   243.000000   196.000000   213.000000   199.000000   191.000000   208.000000   185.000000   205.000000   196.000000   198.000000   178.000000   253.000000   323.000000   361.000000
  21.000000   284.000000   299.000000   307.000000   295.000000   287.000000   287.000000   306.000000   315.000000   309.000000   303.000000   311.000000   312.000000   309.000000   282.000000   280.000000   281.000000   294.000000   270.000000   267.000000   265.000000   244.000000   302.000000   299.000000   232.000000   247.000000   248.000000   242.000000   244.000000   239.000000   240.000000   248.000000   231.000000   235.000000   292.000000   368.000000   387.000000
  22.000000   358.000000   353.000000   367.000000   355.000000   363.000000   355.000000   410.000000   433.000000   422.000000   418.000000   408.000000   411.000000   427.000000   391.000000   377.000000   402.000000   398.000000   359.000000   370.000000   382.000000   319.000000   365.000000   353.000000   340.000000   323.000000   355.000000   349.000000   322.000000   341.000000   336.000000   363.000000   333.000000   331.000000   338.000000   423.000000   443.000000
  23.000000   430.000000   431.000000   448.000000   433.000000   441.000000   434.000000   467.000000   459.000000   460.000000   460.000000   462.000000   464.000000   451.000000   440.000000   430.000000   444.000000   432.000000   419.000000   435.000000   415.000000   373.000000   431.000000   443.000000   378.000000   375.000000   384.000000   383.000000   384.000000   363.000000   382.000000   382.000000   381.000000   368.000000   405.000000   498.000000   533.000000
  24.000000   516.000000   510.000000   513.000000   510.000000   506.000000   503.000000   548.000000   535.000000   541.000000   529.000000   542.000000   548.000000   531.000000   527.000000   501.000000   511.000000   523.000000   499.000000   493.000000   506.000000   420.000000   495.000000   505.000000   424.000000   436.000000   432.000000   441.000000   436.000000   423.000000   420.000000   428.000000   438.000000   434.000000   469.000000   573.000000   602.000000
  25.000000   577.000000   558.000000   565.000000   549.000000   584.000000   590.000000   626.000000   622.000000   623.000000   631.000000   614.000000   612.000000   587.000000   593.000000   578.000000   614.000000   617.000000   568.000000   589.000000   600.000000   477.000000   557.000000   577.000000   494.000000   502.000000   504.000000   514.000000   496.000000   491.000000   495.000000   514.000000   493.000000   491.000000   520.000000   660.000000   679.000000
  26.000000   681.000000   672.000000   669.000000   671.000000   653.000000   679.000000   699.000000   729.000000   703.000000   702.000000   708.000000   693.000000   700.000000   681.000000   663.000000   667.000000   668.000000   645.000000   654.000000   680.000000   586.000000   660.000000   652.000000   580.000000   579.000000   591.000000   579.000000   580.000000   565.000000   574.000000   586.000000   570.000000   570.000000   631.000000   747.000000   754.000000
  27.000000   723.000000   640.000000   751.000000   664.000000   655.000000   670.000000   842.000000   878.000000   870.000000   850.000000   795.000000   831.000000   885.000000   879.000000   837.000000   858.000000   862.000000   809.000000   791.000000   853.000000   705.000000   642.000000   646.000000   777.000000   671.000000   760.000000   724.000000   698.000000   777.000000   730.000000   738.000000   737.000000   733.000000   643.000000   746.000000   771.000000
  28.000000   772.000000   710.000000   773.000000   711.000000   723.000000   711.000000   877.000000   973.000000   931.000000   924.000000   874.000000   908.000000   954.000000   937.000000   893.000000   931.000000   934.000000   890.000000   885.000000   938.000000   733.000000   701.000000   715.000000   814.000000   710.000000   801.000000   768.000000   752.000000   828.000000   814.000000   789.000000   778.000000   773.000000   687.000000   790.000000   842.000000
  29.000000   807.000000   754.000000   831.000000   767.000000   754.000000   760.000000   930.000000  1019.000000   969.000000  1007.000000   906.000000   915.000000   996.000000   953.000000   930.000000   945.000000   936.000000   959.000000   917.000000   967.000000   779.000000   745.000000   760.000000   840.000000   766.000000   834.000000   805.000000   787.000000   870.000000   850.000000   809.000000   807.000000   814.000000   729.000000   838.000000   880.000000
  30.000000   820.000000   778.000000   834.000000   780.000000   800.000000   804.000000   939.000000  1026.000000  1014.000000   961.000000   933.000000   928.000000  1021.000000   954.000000   944.000000   954.000000   944.000000   995.000000   955.000000  1032.000000   820.000000   771.000000   782.000000   854.000000   781.000000   857.000000   825.000000   816.000000   895.000000   884.000000   852.000000   828.000000   822.000000   764.000000   871.000000   912.000000
  31.000000   845.000000   820.000000   851.000000   794.000000   846.000000   851.000000   931.000000  1017.000000   997.000000   955.000000   966.000000   928.000000   995.000000   948.000000   962.000000   949.000000   966.000000   949.000000   953.000000   974.000000   787.000000   785.000000   777.000000   847.000000   781.000000   865.000000   833.000000   810.000000   878.000000   845.000000   863.000000   806.000000   811.000000   767.000000   884.000000   944.000000
  32.000000   852.000000   853.000000   866.000000   856.000000   841.000000   851.000000   915.000000   972.000000   968.000000   960.000000   917.000000   903.000000   951.000000   927.000000   913.000000   895.000000   912.000000   892.000000   932.000000   918.000000   805.000000   836.000000   831.000000   795.000000   785.000000   846.000000   827.000000   814.000000   851.000000   818.000000   842.000000   808.000000   822.000000   801.000000   919.000000   857.000000
  33.000000   865.000000   865.000000   867.000000   856.000000   858.000000   857.000000   927.000000   944.000000   937.000000   930.000000   919.000000   898.000000   912.000000   911.000000   868.000000   895.000000   899.000000   880.000000   907.000000   919.000000   800.000000   853.000000   847.000000   801.000000   784.000000   846.000000   829.000000   801.000000   834.000000   810.000000   851.000000   822.000000   808.000000   808.000000   961.000000   958.000000
  34.000000   865.000000   858.000000   883.000000   882.000000   854.000000   857.000000   947.000000   958.000000   930.000000   936.000000   927.000000   940.000000   923.000000   933.000000   891.000000   926.000000   934.000000   915.000000   939.000000   934.000000   810.000000   860.000000   852.000000   833.000000   814.000000   850.000000   866.000000   827.000000   852.000000   835.000000   866.000000   827.000000   833.000000   793.000000   970.000000   972.000000
  35.000000   893.000000   857.000000   909.000000   879.000000   868.000000   853.000000   991.000000  1064.000000  1021.000000  1038.000000   958.000000  1030.000000  1096.000000  1104.000000  1047.000000  1077.000000  1092.000000  1015.000000  1013.000000  1042.000000   866.000000   874.000000   861.000000   919.000000   855.000000   919.000000   914.000000   877.000000   946.000000   913.000000   923.000000   914.000000   926.000000   865.000000   900.000000   924.000000
  36.000000   898.000000   869.000000   910.000000   842.000000   861.000000   881.000000  1002.000000  1091.000000  1081.000000  1091.000000  1011.000000  1030.000000  1113.000000  1114.000000  1057.000000  1090.000000  1085.000000  1046.000000  1005.000000  1104.000000   901.000000   848.000000   852.000000   950.000000   856.000000   920.000000   918.000000   898.000000   959.000000   962.000000   917.000000   898.000000   930.000000   837.000000   951.000000   994.000000
  37.000000   933.000000   886.000000   931.000000   893.000000   902.000000   885.000000  1047.000000  1124.000000  1098.000000  1112.000000  1034.000000  1064.000000  1148.000000  1117.000000  1085.000000  1102.000000  1127.000000  1070.000000  1041.000000  1121.000000   906.000000   880.000000   880.000000   987.000000   919.000000   954.000000   976.000000   933.000000   993.000000   976.000000   945.000000   943.000000   951.000000   863.000000   995.000000   997.000000
  38.000000   939.000000   914.000000   947.000000   890.000000   915.000000   929.000000  1076.000000  1142.000000  1133.000000  1129.000000  1062.000000  1116.000000  1165.000000  1138.000000  1116.000000  1129.000000  1127.000000  1095.000000  1090.000000  1171.000000   953.000000   872.000000   897.000000   990.000000   932.000000   971.000000   987.000000   936.000000   996.000000   990.000000   981.000000   967.000000   966.000000   880.000000   980.000000  1024.000000
  39.000000   973.000000   931.000000   969.000000   936.000000   953.000000   949.000000  1093.000000  1166.000000  1133.000000  1145.000000  1079.000000  1104.000000  1185.000000  1150.000000  1118.000000  1115.000000  1128.000000  1115.000000  1104.000000  1217.000000   955.000000   912.000000   911.000000  1003.000000   948.000000  1009.000000   996.000000   971.000000  1031.000000  1020.000000  1004.000000   983.000000   971.000000   888.000000  1011.000000  1069.000000
  40.000000   996.000000   962.000000   994.000000   959.000000   968.000000   998.000000  1098.000000  1193.000000  1166.000000  1121.000000  1114.000000  1110.000000  1188.000000  1135.000000  1137.000000  1111.000000  1142.000000  1132.000000  1112.000000  1214.000000   961.000000   922.000000   931.000000   979.000000   930.000000   992.000000  1010.000000   977.000000  1034.000000   987.000000  1027.000000   977.000000   998.000000   890.000000  1057.000000  1070.000000
  41.000000   978.000000   966.000000  1002.000000   963.000000  1007.000000  1010.000000  1085.000000  1158.000000  1141.000000  1149.000000  1111.000000  1101.000000  1189.000000  1130.000000  1142.000000  1106.000000  1138.000000  1142.000000  1135.000000  1209.000000   954.000000   941.000000   949.000000   981.000000   974.000000  1022.000000  1006.000000   982.000000  1038.000000   975.000000  1021.000000   971.000000   980.000000   936.000000  1037.000000  1094.000000
  42.000000   980.000000   966.000000   991.000000   978.000000   978.000000   969.000000  1084.000000  1131.000000  1121.000000  1122.000000  1069.000000  1118.000000  1179.000000  1141.000000  1118.000000  1126.000000  1126.000000  1118.000000  1102.000000  1207.000000   956.000000   947.000000   936.000000   984.000000   950.000000  1000.000000  1010.000000   956.000000  1023.000000   986.000000  1000.000000   982.000000   987.000000   925.000000   999.000000  1080.000000
  43.000000   940.000000   934.000000   945.000000   922.000000   931.000000   937.000000   997.000000  1101.000000  1061.000000  1063.000000  1028.000000  1072.000000  1135.000000  1088.000000  1079.000000  1079.000000  1066.000000  1067.000000  1085.000000  1152.000000   903.000000   902.000000   889.000000   924.000000   912.000000   942.000000   939.000000   931.000000   947.000000   945.000000   961.000000   922.000000   928.000000   887.000000   983.000000  1014.000000
  44.000000   871.000000   882.000000   892.000000   868.000000   877.000000   885.000000   971.000000  1023.000000  1025.000000  1025.000000   964.000000   997.000000  1065.000000  1028.000000  1032.000000  1011.000000  1036.000000  1014.000000   987.000000  1089.000000   838.000000   866.000000   837.000000   890.000000   835.000000   887.000000   882.000000   861.000000   904.000000   875.000000   893.000000   870.000000   850.000000   819.000000   913.000000   952.000000
  45.000000   840.000000   837.000000   842.000000   827.000000   821.000000   834.000000   933.000000   970.000000   955.000000   975.000000   921.000000   938.000000  1009.000000   980.000000   960.000000   971.000000   979.000000   954.000000   948.000000  1017.000000   793.000000   795.000000   811.000000   835.000000   793.000000   822.000000   851.000000   815.000000   854.000000   829.000000   845.000000   821.000000   819.000000   779.000000   884.000000   902.000000
  46.000000   761.000000   785.000000   795.000000   767.000000   799.000000   791.000000   864.000000   929.000000   903.000000   902.000000   874.000000   885.000000   985.000000   930.000000   919.000000   915.000000   922.000000   929.000000   890.000000   996.000000   755.000000   747.000000   762.000000   785.000000   743.000000   802.000000   816.000000   772.000000   800.000000   782.000000   819.000000   766.000000   784.000000   729.000000   803.000000   832.000000
  47.000000   723.000000   736.000000   736.000000   732.000000   723.000000   751.000000   810.000000   876.000000   825.000000   848.000000   842.000000   824.000000   916.000000   872.000000   880.000000   863.000000   850.000000   874.000000   830.000000   921.000000   702.000000   713.000000   711.000000   733.000000   705.000000   736.000000   771.000000   737.000000   779.000000   738.000000   762.000000   734.000000   749.000000   702.000000   750.000000   776.000000
  48.000000   703.000000   707.000000   716.000000   692.000000   713.000000   694.000000   786.000000   845.000000   808.000000   826.000000   790.000000   811.000000   886.000000   859.000000   820.000000   844.000000   843.000000   846.000000   812.000000   886.000000   683.000000   680.000000   673.000000   698.000000   662.000000   711.000000   725.000000   698.000000   741.000000   716.000000   721.000000   691.000000   688.000000   685.000000   732.000000   761.000000
  49.000000   674.000000   664.000000   697.000000   669.000000   669.000000   681.000000   756.000000   813.000000   782.000000   808.000000   779.000000   752.000000   860.000000   802.000000   815.000000   796.000000   800.000000   789.000000   780.000000   863.000000   655.000000   672.000000   654.000000   687.000000   636.000000   688.000000   703.000000   684.000000   701.000000   681.000000   711.000000   693.000000   686.000000   651.000000   712.000000   733.000000
  50.000000   659.000000   663.000000   655.000000   657.000000   659.000000   682.000000   718.000000   793.000000   768.000000   772.000000   755.000000   756.000000   830.000000   799.000000   795.000000   772.000000   764.000000   786.000000   758.000000   855.000000   647.000000   642.000000   647.000000   661.000000   640.000000   683.000000   671.000000   674.000000   686.000000   669.000000   676.000000   657.000000   650.000000   636.000000   702.000000   700.000000
  51.000000   644.000000   680.000000   670.000000   658.000000   670.000000   677.000000   727.000000   770.000000   748.000000   755.000000   758.000000   757.000000   826.000000   777.000000   779.000000   785.000000   774.000000   769.000000   764.000000   805.000000   653.000000   646.000000   656.000000   637.000000   631.000000   680.000000   682.000000   656.000000   686.000000   676.000000   673.000000   643.000000   651.000000   638.000000   708.000000   707.000000
  52.000000   658.000000   707.000000   669.000000   708.000000   693.000000   683.000000   732.000000   778.000000   777.000000   768.000000   790.000000   774.000000   843.000000   789.000000   797.000000   781.000000   784.000000   797.000000   799.000000   805.000000   647.000000   662.000000   678.000000   679.000000   639.000000   680.000000   693.000000   685.000000   722.000000   677.000000   696.000000   676.000000   679.000000   656.000000   720.000000   752.000000
  53.000000   703.000000   716.000000   688.000000   724.000000   710.000000   705.000000   757.000000   813.000000   792.000000   785.000000   785.000000   767.000000   805.000000   785.000000   794.000000   799.000000   791.000000   783.000000   809.000000   787.000000   660.000000   704.000000   694.000000   689.000000   676.000000   710.000000   709.000000   683.000000   690.000000   697.000000   694.000000   682.000000   680.000000   674.000000   746.000000   769.000000
  54.000000   703.000000   715.000000   693.000000   707.000000   705.000000   718.000000   757.000000   801.000000   806.000000   783.000000   785.000000   763.000000   828.000000   805.000000   786.000000   783.000000   793.000000   783.000000   813.000000   815.000000   676.000000   720.000000   698.000000   690.000000   663.000000   716.000000   708.000000   690.000000   704.000000   688.000000   719.000000   691.000000   692.000000   701.000000   743.000000   769.000000
  55.000000   703.000000   705.000000   702.000000   730.000000   712.000000   737.000000   753.000000   816.000000   808.000000   804.000000   791.000000   756.000000   834.000000   817.000000   819.000000   786.000000   813.000000   825.000000   819.000000   788.000000   674.000000   705.000000   705.000000   698.000000   683.000000   707.000000   702.000000   713.000000   733.000000   723.000000   727.000000   678.000000   694.000000   693.000000   740.000000   783.000000
  56.000000   701.000000   744.000000   735.000000   731.000000   711.000000   728.000000   777.000000   815.000000   807.000000   816.000000   803.000000   780.000000   830.000000   815.000000   808.000000   801.000000   813.000000   811.000000   831.000000   811.000000   691.000000   731.000000   743.000000   706.000000   692.000000   739.000000   719.000000   700.000000   713.000000   705.000000   723.000000   703.000000   710.000000   720.000000   776.000000   778.000000
  57.000000   712.000000   739.000000   733.000000   737.000000   709.000000   729.000000   791.000000   788.000000   796.000000   813.000000   794.000000   771.000000   800.000000   802.000000   792.000000   818.000000   792.000000   805.000000   826.000000   818.000000   696.000000   755.000000   754.000000   697.000000   688.000000   724.000000   711.000000   706.000000   730.000000   703.000000   704.000000   696.000000   695.000000   703.000000   775.000000   796.000000
  58.000000   697.000000   718.000000   713.000000   724.000000   703.000000   709.000000   758.000000   816.000000   793.000000   801.000000   795.000000   781.000000   817.000000   800.000000   795.000000   804.000000   811.000000   788.000000   809.000000   828.000000   692.000000   738.000000   719.000000   708.000000   680.000000   724.000000   713.000000   708.000000   717.000000   705.000000   721.000000   693.000000   696.000000   707.000000   737.000000   772.000000
  59.000000   676.000000   701.000000   654.000000   695.000000   701.000000   701.000000   736.000000   792.000000   773.000000   779.000000   772.000000   778.000000   847.000000   812.000000   809.000000   818.000000   794.000000   796.000000   807.000000   853.000000   655.000000   674.000000   686.000000   680.000000   647.000000   698.000000   697.000000   676.000000   713.000000   693.000000   727.000000   693.000000   678.000000   665.000000   711.000000   731.000000
  60.000000   627.000000   641.000000   624.000000   643.000000   653.000000   642.000000   693.000000   737.000000   709.000000   741.000000   718.000000   707.000000   797.000000   770.000000   763.000000   733.000000   727.000000   747.000000   730.000000   771.000000   613.000000   626.000000   636.000000   635.000000   609.000000   646.000000   661.000000   648.000000   664.000000   649.000000   677.000000   639.000000   631.000000   622.000000   656.000000   689.000000
